# Supplementary material for: Medium-Chain Fatty Acids and Breast Cancer Risk by Receptor and Pathological Subtypes
Source: Nutrients. 2022 Dec 16;14(24):5351. doi: 10.3390/nu14245351 (PMC9781514; doi:10.3390/nu14245351)
Supplement: Supplementary file 1 [file nutrients-14-05351-s001.zip]

Archive with 1 entries (1 files):
- nutrients-2042405-supplementary.pdf
